# Supplementary material for: Evolution of cis-regulatory elements in yeast de novo and duplicated new genes
Source: BMC Genomics. 2012 Dec 21;13:717. doi: 10.1186/1471-2164-13-717 (PMC3553024; doi:10.1186/1471-2164-13-717)
Supplement: Additional file 1 — Table S1. The lists of de novo genes, duplicated new genes, and orthologous genes used in this study. [file 1471-2164-13-717-S1.xlsx]

## Sheet: 工作表1
De novo genes	Duplicated new genes	Orthologous genes
YAL016C-B	YAR023C	YAL062W
YAL063C-A	YAR027W	YAL054C
YAL064W	YAR033W	YAL038W
YAR029W	YAR064W	YAL037C-B
YAR053W	YFL061W	YAL036C
YBR076C-A	YGL053W	YAR073W
YBR196C-B	YIL029C	YBL078C
YBR296C-A	YMR323W	YBL075C
YCR095W-A	YNL335W	YBL068W
YDL039C	YNR075W	YBL039C-A
YDR010C	YOR393W	YBL030C
YEL010W	YPL281C	YBL015W
YER135C	YPR071W	YBL003C
YER188W		YBL002W
YFL019C		YBR009C
YGL165C		YBR010W
YGR069W		YBR011C
YHL048C-A		YBR025C
YHR125W		YBR031W
YHR145C		YBR080C
YJR157W		YBR085W
YLR157W-E		YBR109C
YLR162W		YBR118W
YLR334C		YBR121C-A
YLR365W		YBR126C
YLR406C-A		YBR154C
YMR254C		YBR160W
YOL038C-A		YBR164C
YOL155W-A		YBR192W
YOL166C		YBR196C
YOR011W-A		YBR218C
YOR161C-C		YBR222C
YOR376W-A		YBR249C
YPL152W-A		YCL059C
		YCL054W
		YCR012W
		YCR013C
		YCR024C-A
		YDL229W
		YDL228C
		YDL217C
		YDL208W
		YDL198C
		YDL192W
		YDL184C
		YDL182W
		YDL135C
		YDL133C-A
		YDL131W
		YDL126C
		YDL100C
		YDL085C-A
		YDL084W
		YDL081C
		YDL055C
		YDL047W
		YDL014W
		YDR002W
		YDR012W
		YDR021W
		YDR032C
		YDR035W
		YDR037W
		YDR075W
		YDR079C-A
		YDR155C
		YDR212W
		YDR224C
		YDR225W
		YDR226W
		YDR280W
		YDR339C
		YDR342C
		YDR343C
		YDR345C
		YDR353W
		YDR373W
		YDR382W
		YDR399W
		YDR404C
		YDR448W
		YDR454C
		YDR502C
		YDR510W
		YDR524C-B
		YEL051W
		YEL046C
		YEL039C
		YEL031W
		YEL027W
		YEL026W
		YEL017C-A
		YER009W
		YER012W
		YER023W
		YER025W
		YER043C
		YER057C
		YER065C
		YER070W
		YER072W
		YER073W
		YER081W
		YER086W
		YER091C
		YER099C
		YER103W
		YER110C
		YER125W
		YER136W
		YER165W
		YER171W
		YER177W
		YFL059W
		YFL038C
		YFL037W
		YFL018C
		YFL005W
		YFR004W
		YFR009W
		YFR015C
		YFR031C-A
		YFR053C
		YGL253W
		YGL245W
		YGL210W
		YGL206C
		YGL194C
		YGL147C
		YGL135W
		YGL123W
		YGL123C-A
		YGL120C
		YGL105W
		YGL102C
		YGL091C
		YGL078C
		YGL070C
		YGL062W
		YGL058W
		YGL048C
		YGL040C
		YGL026C
		YGL012W
		YGL008C
		YGL001C
		YGR060W
		YGR085C
		YGR087C
		YGR155W
		YGR173W
		YGR185C
		YGR192C
		YGR195W
		YGR209C
		YGR211W
		YGR218W
		YGR231C
		YGR253C
		YGR254W
		YGR282C
		YGR285C
		YHL015W
		YHR001W
		YHR005C-A
		YHR007C
		YHR018C
		YHR025W
		YHR030C
		YHR049W
		YHR064C
		YHR065C
		YHR072W-A
		YHR089C
		YHR092C
		YHR094C
		YHR128W
		YHR143W-A
		YHR148W
		YHR169W
		YHR170W
		YHR174W
		YHR179W
		YHR193C
		YHR208W
		YHR216W
		YIL125W
		YIL094C
		YIL051C
		YIL035C
		YIR031C
		YJL190C
		YJL166W
		YJL143W
		YJL138C
		YJL111W
		YJL052W
		YJL050W
		YJL034W
		YJL033W
		YJL026W
		YJL026C-A
		YJL012C
		YJL008C
		YJR007W
		YJR009C
		YJR010W
		YJR045C
		YJR047C
		YJR048W
		YJR058C
		YJR063W
		YJR064W
		YJR072C
		YJR077C
		YJR104C
		YJR109C
		YJR121W
		YJR123W
		YJR133W
		YJR139C
		YJR148W
		YKL216W
		YKL164C
		YKL156C-A
		YKL153W
		YKL152C
		YKL148C
		YKL126W
		YKL067W
		YKL060C
		YKL056C
		YKL013C
		YKL009W
		YKR001C
		YKR038C
		YKR059W
		YLL039C
		YLL026W
		YLL024C
		YLL018C
		YLR028C
		YLR029C
		YLR043C
		YLR044C
		YLR058C
		YLR060W
		YLR062C
		YLR075W
		YLR076C
		YLR110C
		YLR134W
		YLR153C
		YLR154W-A
		YLR154W-B
		YLR154W-C
		YLR154W-E
		YLR154W-F
		YLR154C-G
		YLR154C-H
		YLR156C-A
		YLR157C-C
		YLR162W-A
		YLR172C
		YLR174W
		YLR180W
		YLR197W
		YLR198C
		YLR208W
		YLR249W
		YLR258W
		YLR262C
		YLR262C-A
		YLR264W
		YLR293C
		YLR304C
		YLR325C
		YLR342W
		YLR354C
		YLR355C
		YLR359W
		YLR370C
		YLR432W
		YLR441C
		YLR447C
		YML126C
		YML092C
		YML085C
		YML063W
		YML022W
		YML001W
		YMR013W-A
		YMR015C
		YMR049C
		YMR083W
		YMR096W
		YMR105C
		YMR116C
		YMR120C
		YMR121C
		YMR131C
		YMR186W
		YMR202W
		YMR203W
		YMR205C
		YMR241W
		YMR260C
		YMR303C
		YMR307C-A
		YNL333W
		YNL330C
		YNL255C
		YNL244C
		YNL222W
		YNL220W
		YNL209W
		YNL207W
		YNL191W
		YNL189W
		YNL178W
		YNL161W
		YNL117W
		YNL090W
		YNL075W
		YNL070W
		YNL067W
		YNL061W
		YNL031C
		YNL030W
		YNL014W
		YNL013C
		YNL010W
		YNL006W
		YNR050C
		YOL143C
		YOL140W
		YOL139C
		YOL097C
		YOL086C
		YOL077C
		YOL040C
		YOL039W
		YOL021C
		YOL012C
		YOL010W
		YOL005C
		YOR020C
		YOR021C
		YOR046C
		YOR094W
		YOR108W
		YOR116C
		YOR117W
		YOR142W
		YOR157C
		YOR167C
		YOR168W
		YOR185C
		YOR187W
		YOR210W
		YOR259C
		YOR262W
		YOR271C
		YOR298C-A
		YOR310C
		YOR323C
		YOR341W
		YOR369C
		YOR374W
		YOR375C
		YPL240C
		YPL234C
		YPL226W
		YPL225W
		YPL220W
		YPL211W
		YPL203W
		YPL197C
		YPL160W
		YPL142C
		YPL135C-A
		YPL131W
		YPL106C
		YPL098C
		YPL093W
		YPL091W
		YPL086C
		YPL061W
		YPL037C
		YPL036W
		YPR016C
		YPR033C
		YPR041W
		YPR044C
		YPR069C
		YPR074C
		YPR080W
		YPR082C
		YPR102C
		YPR103W
		YPR110C
		YPR160W
		YPR160C-A
		YPR165W
		YPR181C
		YPR187W
